# Supplementary material for: Direct activation of a bacterial innate immune system by a viral capsid protein
Source: Nature. 2022 Nov 16;612(7938):132–40. doi: 10.1038/s41586-022-05444-z (PMC9712102; doi:10.1038/s41586-022-05444-z)
Supplement: Supplementary file 4 — Source Data Fig. 1 [file 41586_2022_5444_MOESM4_ESM.xlsx]

## Sheet: Fig. 1b
CFU/mL	glucose			arabinose			arabinose+IPTG
EV+EV	1000000000	1000000000	1000000000	1000000000	1000000000	1000000000	1000000000	1000000000	1000000000
N-term+EV	1000000000	1000000000	500000000	1	1	1	1	1	1
N-term+C-term	1000000000	1000000000	1000000000	1	1	1	1000000000	1000000000	1000000000

## Sheet: Fig. 1d
PFU/mL	EV			CapRel-SJ46
T2	10000000000	10000000000	10000000000	100000000	100000000	10000000
T4	10000000000	10000000000	10000000000	1000000000	100000000	1000000000
SECphi27	10000000000	10000000000	10000000000	10000000	100000000	100000000

## Sheet: Fig. 1e
Time(min)	EV			CapRelSJ46			PFU/mL
10	2300	2410	2800	2400	2060	1200
20	2800	1500	2600	2800	2640	1800
30	3000	1820	3100	2000	2560	2100
40	2900	3200	3200	2100	700	1200
50	2900	2000	2000	2000	3000	2200
55	2200	3000	2700	2600	/	1100
60	3000	4000	2700	3000	2000	2000
65	3000	5000	5300	2000	1000	1700
70	7000	14000	11900	3000	8000	3700
80	46000	57000	36000	16000	8000	19000
90	80000	92000	69000	28000	22000	21000
100	79000	91000	78000	34000	31000	19000

## Sheet: Fig. 1f
Time(min)	EV			CapRelSJ46			PFU/mL
20	890	920	780	840	590	670
30	830	850	690	750	560	730
40	860	790	790	770	690	650
50	780	550	1040	880	640	620
55	1900	950	1020	760	750	580
60	2020	1180	1000	800	530	680
65	2690	1900	2100	620	530	470
70	3800	2000	2000	880	540	570
80	5600	3500	3800	700	500	490
90	5900	6200	8000	720	640	500

## Sheet: Fig. 1g
PFU/mL	EV	CapRelEB	CapRelEB-Y153A
T7	10000000000	100000	10000000000
	10000000000	10000	10000000000
	10000000000	10000	10000000000

## Sheet: Fig. 1h (MOI=10)
Time(hrs)	EV								CapRelSJ46								CapRelSJ46 Y155A
0.25	0.132	0.131	0.137	0.131	0.133	0.135	0.134	0.133	0.122	0.126	0.129	0.133	0.127	0.124	0.129	0.129	0.127	0.13	0.127	0.126	0.126	0.124	0.125	0.13
0.5	0.131	0.132	0.137	0.131	0.132	0.134	0.134	0.133	0.122	0.126	0.129	0.133	0.127	0.123	0.13	0.129	0.127	0.13	0.126	0.126	0.126	0.124	0.125	0.126
0.75	0.132	0.132	0.138	0.131	0.133	0.134	0.134	0.132	0.122	0.125	0.129	0.132	0.126	0.123	0.129	0.129	0.126	0.129	0.126	0.126	0.125	0.123	0.124	0.125
1	0.132	0.133	0.138	0.132	0.134	0.135	0.135	0.134	0.122	0.126	0.129	0.133	0.126	0.124	0.13	0.129	0.126	0.13	0.126	0.126	0.126	0.123	0.124	0.127
1.25	0.134	0.135	0.139	0.133	0.135	0.136	0.137	0.135	0.123	0.127	0.13	0.134	0.127	0.125	0.131	0.131	0.126	0.13	0.126	0.127	0.126	0.124	0.125	0.127
1.5	0.135	0.136	0.142	0.135	0.137	0.138	0.139	0.137	0.125	0.128	0.132	0.136	0.128	0.126	0.132	0.132	0.127	0.131	0.128	0.128	0.128	0.126	0.127	0.129
1.75	0.135	0.136	0.142	0.136	0.137	0.138	0.138	0.137	0.126	0.129	0.133	0.137	0.13	0.128	0.134	0.133	0.129	0.137	0.131	0.129	0.133	0.129	0.131	0.133
2	0.135	0.137	0.141	0.135	0.137	0.138	0.138	0.136	0.127	0.131	0.135	0.139	0.131	0.13	0.135	0.135	0.13	0.137	0.132	0.13	0.134	0.131	0.132	0.134
2.25	0.135	0.138	0.142	0.135	0.137	0.138	0.139	0.136	0.13	0.133	0.14	0.142	0.134	0.133	0.137	0.137	0.132	0.139	0.135	0.132	0.135	0.131	0.133	0.137
2.5	0.136	0.139	0.143	0.137	0.138	0.139	0.14	0.138	0.132	0.135	0.14	0.143	0.135	0.134	0.14	0.139	0.132	0.141	0.132	0.132	0.136	0.134	0.134	0.136
2.75	0.136	0.14	0.143	0.137	0.138	0.139	0.14	0.138	0.14	0.144	0.145	0.152	0.142	0.14	0.142	0.143	0.132	0.14	0.132	0.132	0.136	0.132	0.133	0.135
3	0.136	0.14	0.143	0.137	0.138	0.14	0.14	0.138	0.136	0.14	0.144	0.147	0.139	0.139	0.144	0.142	0.131	0.136	0.131	0.132	0.131	0.129	0.13	0.134
3.25	0.133	0.134	0.139	0.134	0.134	0.135	0.136	0.134	0.141	0.144	0.15	0.153	0.147	0.146	0.146	0.147	0.13	0.134	0.13	0.132	0.129	0.128	0.129	0.134
3.5	0.129	0.13	0.135	0.13	0.13	0.131	0.132	0.131	0.139	0.143	0.147	0.15	0.143	0.143	0.147	0.146	0.129	0.133	0.129	0.13	0.128	0.126	0.127	0.135
3.75	0.127	0.128	0.133	0.127	0.128	0.129	0.13	0.129	0.141	0.145	0.15	0.153	0.147	0.146	0.148	0.148	0.129	0.132	0.128	0.13	0.127	0.126	0.126	0.133
4	0.126	0.127	0.132	0.126	0.128	0.129	0.129	0.128	0.142	0.146	0.149	0.153	0.146	0.145	0.149	0.148	0.128	0.132	0.127	0.129	0.126	0.124	0.126	0.134
4.25	0.125	0.127	0.132	0.126	0.127	0.128	0.128	0.127	0.143	0.147	0.149	0.154	0.146	0.145	0.151	0.149	0.127	0.13	0.126	0.128	0.125	0.123	0.124	0.132
4.5	0.124	0.125	0.13	0.124	0.126	0.127	0.127	0.126	0.144	0.148	0.15	0.154	0.147	0.146	0.151	0.149	0.124	0.127	0.123	0.125	0.122	0.121	0.121	0.13
4.75	0.123	0.124	0.129	0.123	0.124	0.125	0.126	0.125	0.145	0.149	0.151	0.156	0.148	0.147	0.152	0.15	0.123	0.125	0.122	0.123	0.121	0.119	0.12	0.129
5	0.121	0.123	0.128	0.122	0.124	0.125	0.125	0.124	0.145	0.149	0.152	0.156	0.147	0.147	0.152	0.15	0.121	0.123	0.12	0.122	0.119	0.118	0.118	0.124
5.25	0.121	0.122	0.128	0.122	0.123	0.124	0.124	0.123	0.145	0.149	0.152	0.156	0.147	0.147	0.153	0.151	0.12	0.122	0.119	0.121	0.118	0.117	0.117	0.124
5.5	0.12	0.122	0.127	0.121	0.123	0.123	0.124	0.122	0.146	0.15	0.152	0.156	0.147	0.147	0.153	0.15	0.119	0.121	0.119	0.12	0.118	0.116	0.117	0.125
5.75	0.12	0.121	0.126	0.12	0.122	0.123	0.123	0.122	0.145	0.149	0.152	0.156	0.147	0.146	0.153	0.15	0.118	0.12	0.118	0.119	0.117	0.115	0.116	0.12
6	0.12	0.121	0.126	0.12	0.122	0.122	0.123	0.122	0.144	0.148	0.151	0.155	0.146	0.145	0.152	0.149	0.118	0.119	0.117	0.118	0.116	0.114	0.115	0.119
6.25	0.119	0.12	0.125	0.119	0.121	0.122	0.122	0.121	0.144	0.149	0.151	0.156	0.146	0.145	0.153	0.149	0.117	0.119	0.116	0.117	0.116	0.113	0.114	0.119
6.5	0.118	0.12	0.125	0.119	0.121	0.121	0.122	0.12	0.142	0.147	0.15	0.154	0.144	0.144	0.151	0.147	0.116	0.118	0.115	0.116	0.115	0.113	0.113	0.121
6.75	0.118	0.119	0.125	0.119	0.121	0.121	0.122	0.12	0.142	0.147	0.15	0.153	0.144	0.143	0.151	0.147	0.115	0.117	0.115	0.116	0.115	0.112	0.113	0.117
7	0.117	0.118	0.124	0.118	0.12	0.121	0.12	0.119	0.141	0.145	0.148	0.152	0.142	0.141	0.149	0.145	0.114	0.116	0.113	0.114	0.113	0.111	0.112	0.119
7.25	0.117	0.118	0.124	0.118	0.12	0.12	0.12	0.119	0.139	0.143	0.146	0.15	0.141	0.141	0.148	0.144	0.114	0.116	0.113	0.114	0.113	0.11	0.111	0.114
7.5	0.116	0.118	0.123	0.117	0.119	0.12	0.12	0.119	0.138	0.142	0.145	0.149	0.14	0.139	0.147	0.143	0.113	0.115	0.112	0.113	0.112	0.11	0.111	0.117
7.75	0.116	0.117	0.123	0.117	0.119	0.119	0.12	0.118	0.137	0.14	0.144	0.147	0.138	0.137	0.146	0.142	0.113	0.115	0.112	0.112	0.112	0.109	0.11	0.112
8	0.116	0.117	0.123	0.116	0.119	0.119	0.12	0.118	0.135	0.139	0.142	0.146	0.137	0.136	0.144	0.14	0.112	0.114	0.111	0.112	0.111	0.109	0.109	0.113
8.25	0.116	0.117	0.122	0.116	0.118	0.119	0.119	0.118	0.135	0.139	0.142	0.146	0.136	0.136	0.144	0.14	0.112	0.113	0.111	0.111	0.111	0.109	0.109	0.114
8.5	0.116	0.117	0.122	0.116	0.118	0.118	0.119	0.117	0.133	0.138	0.141	0.145	0.135	0.134	0.142	0.139	0.111	0.113	0.11	0.111	0.11	0.108	0.109	0.114
8.75	0.115	0.116	0.121	0.116	0.118	0.118	0.118	0.117	0.131	0.135	0.139	0.142	0.134	0.132	0.14	0.137	0.11	0.113	0.109	0.11	0.11	0.107	0.108	0.113
9	0.116	0.115	0.121	0.116	0.117	0.118	0.118	0.117	0.13	0.134	0.138	0.141	0.133	0.131	0.139	0.136	0.11	0.112	0.109	0.11	0.109	0.107	0.108	0.113
9.25	0.115	0.116	0.121	0.115	0.117	0.118	0.118	0.117	0.129	0.132	0.136	0.14	0.131	0.13	0.138	0.135	0.11	0.112	0.109	0.11	0.109	0.107	0.107	0.113
9.5	0.114	0.115	0.121	0.115	0.117	0.118	0.118	0.116	0.128	0.131	0.135	0.138	0.13	0.129	0.137	0.134	0.109	0.111	0.108	0.109	0.109	0.106	0.107	0.109
9.75	0.115	0.115	0.121	0.115	0.117	0.117	0.118	0.116	0.127	0.13	0.134	0.138	0.13	0.128	0.136	0.134	0.109	0.111	0.108	0.109	0.109	0.106	0.107	0.111
10	0.114	0.115	0.12	0.115	0.117	0.117	0.118	0.116	0.126	0.129	0.133	0.136	0.129	0.127	0.134	0.132	0.109	0.111	0.108	0.109	0.108	0.106	0.106	0.11

## Sheet: Fig. 1h (MOI=0.001)
Time(hrs)	EV								CapRelSJ46								CapRelSJ46 Y155A
0.25	0.128	0.128	0.128	0.124	0.127	0.127	0.128	0.129	0.126	0.131	0.133	0.129	0.129	0.129	0.129	0.131	0.132	0.132	0.137	0.139	0.142	0.141	0.131	0.138
0.5	0.128	0.127	0.128	0.124	0.127	0.127	0.126	0.129	0.126	0.131	0.133	0.129	0.129	0.129	0.13	0.132	0.133	0.133	0.137	0.139	0.142	0.14	0.131	0.139
0.75	0.128	0.128	0.128	0.125	0.127	0.127	0.127	0.13	0.126	0.132	0.133	0.13	0.13	0.13	0.13	0.132	0.134	0.133	0.138	0.14	0.142	0.141	0.132	0.139
1	0.129	0.129	0.129	0.126	0.128	0.128	0.128	0.131	0.127	0.133	0.134	0.13	0.131	0.13	0.131	0.133	0.135	0.135	0.138	0.141	0.143	0.142	0.132	0.141
1.25	0.131	0.13	0.131	0.127	0.129	0.13	0.129	0.132	0.128	0.134	0.136	0.131	0.132	0.131	0.133	0.135	0.136	0.136	0.139	0.142	0.144	0.143	0.134	0.142
1.5	0.132	0.132	0.132	0.128	0.131	0.131	0.131	0.134	0.13	0.135	0.137	0.133	0.134	0.133	0.134	0.136	0.138	0.138	0.141	0.143	0.146	0.145	0.135	0.144
1.75	0.135	0.135	0.134	0.13	0.134	0.134	0.133	0.136	0.132	0.138	0.14	0.135	0.136	0.135	0.137	0.138	0.14	0.141	0.143	0.146	0.149	0.147	0.138	0.146
2	0.137	0.137	0.137	0.132	0.136	0.136	0.135	0.139	0.134	0.14	0.142	0.137	0.139	0.138	0.139	0.141	0.143	0.143	0.146	0.147	0.151	0.149	0.14	0.147
2.25	0.142	0.141	0.14	0.136	0.14	0.14	0.139	0.142	0.138	0.143	0.145	0.14	0.142	0.142	0.142	0.144	0.149	0.148	0.148	0.15	0.155	0.151	0.143	0.15
2.5	0.145	0.146	0.144	0.139	0.144	0.144	0.143	0.147	0.141	0.147	0.148	0.143	0.146	0.146	0.145	0.148	0.166	0.162	0.15	0.153	0.162	0.153	0.145	0.152
2.75	0.152	0.153	0.149	0.145	0.15	0.15	0.149	0.153	0.147	0.152	0.153	0.149	0.151	0.155	0.15	0.152	0.183	0.169	0.152	0.155	0.194	0.156	0.148	0.155
3	0.156	0.156	0.153	0.15	0.154	0.154	0.153	0.158	0.152	0.156	0.158	0.156	0.162	0.166	0.157	0.163	0.173	0.171	0.155	0.16	0.184	0.164	0.151	0.163
3.25	0.162	0.162	0.159	0.16	0.159	0.16	0.161	0.163	0.157	0.161	0.163	0.163	0.17	0.174	0.163	0.17	0.179	0.178	0.164	0.171	0.189	0.164	0.155	0.173
3.5	0.17	0.169	0.165	0.167	0.165	0.167	0.166	0.173	0.164	0.167	0.167	0.185	0.182	0.184	0.166	0.182	0.192	0.191	0.167	0.183	0.206	0.172	0.162	0.181
3.75	0.174	0.175	0.171	0.191	0.174	0.173	0.171	0.208	0.183	0.175	0.174	0.18	0.173	0.204	0.184	0.192	0.2	0.193	0.18	0.18	0.208	0.176	0.168	0.183
4	0.181	0.183	0.179	0.212	0.18	0.179	0.178	0.246	0.206	0.182	0.18	0.191	0.198	0.223	0.188	0.203	0.208	0.208	0.188	0.187	0.206	0.187	0.172	0.189
4.25	0.196	0.192	0.187	0.238	0.194	0.193	0.187	0.246	0.22	0.189	0.189	0.219	0.212	0.226	0.185	0.214	0.225	0.21	0.196	0.199	0.228	0.202	0.227	0.201
4.5	0.207	0.201	0.198	0.249	0.201	0.221	0.197	0.273	0.232	0.201	0.2	0.221	0.213	0.252	0.203	0.229	0.232	0.215	0.206	0.202	0.232	0.204	0.187	0.214
4.75	0.218	0.218	0.22	0.214	0.214	0.218	0.213	0.221	0.237	0.215	0.213	0.263	0.24	0.264	0.207	0.247	0.233	0.234	0.217	0.217	0.253	0.219	0.197	0.233
5	0.232	0.232	0.253	0.226	0.237	0.23	0.227	0.233	0.264	0.23	0.226	0.289	0.251	0.291	0.226	0.266	0.261	0.257	0.219	0.236	0.296	0.22	0.314	0.253
5.25	0.24	0.24	0.234	0.234	0.239	0.237	0.235	0.242	0.264	0.241	0.239	0.277	0.275	0.299	0.232	0.268	0.278	0.28	0.225	0.255	0.282	0.228	0.222	0.264
5.5	0.249	0.248	0.243	0.244	0.249	0.247	0.247	0.251	0.273	0.254	0.254	0.329	0.273	0.308	0.258	0.281	0.252	0.284	0.241	0.269	0.252	0.244	0.252	0.25
5.75	0.253	0.25	0.247	0.25	0.25	0.25	0.249	0.253	0.271	0.275	0.272	0.317	0.298	0.328	0.264	0.303	0.251	0.256	0.248	0.264	0.258	0.251	0.247	0.262
6	0.249	0.246	0.244	0.248	0.245	0.246	0.245	0.248	0.291	0.292	0.286	0.292	0.306	0.335	0.275	0.315	0.251	0.259	0.252	0.271	0.259	0.254	0.25	0.267
6.25	0.245	0.243	0.242	0.244	0.243	0.243	0.243	0.245	0.313	0.312	0.303	0.356	0.322	0.343	0.292	0.339	0.251	0.261	0.251	0.275	0.258	0.255	0.253	0.268
6.5	0.24	0.243	0.24	0.241	0.24	0.239	0.241	0.241	0.328	0.332	0.338	0.365	0.329	0.366	0.313	0.347	0.251	0.263	0.253	0.281	0.258	0.255	0.253	0.269
6.75	0.242	0.24	0.238	0.242	0.239	0.24	0.241	0.244	0.341	0.355	0.359	0.373	0.347	0.376	0.327	0.373	0.248	0.259	0.25	0.278	0.254	0.251	0.248	0.262
7	0.235	0.234	0.234	0.238	0.232	0.234	0.237	0.238	0.351	0.377	0.376	0.381	0.374	0.379	0.349	0.383	0.239	0.249	0.24	0.275	0.243	0.241	0.238	0.251
7.25	0.221	0.221	0.223	0.224	0.218	0.222	0.223	0.224	0.385	0.402	0.404	0.412	0.397	0.397	0.369	0.4	0.225	0.235	0.227	0.264	0.228	0.227	0.224	0.24
7.5	0.211	0.208	0.211	0.212	0.207	0.21	0.211	0.213	0.396	0.41	0.422	0.409	0.407	0.414	0.386	0.421	0.213	0.224	0.215	0.252	0.217	0.216	0.213	0.228
7.75	0.203	0.202	0.202	0.205	0.201	0.203	0.205	0.206	0.443	0.413	0.419	0.437	0.447	0.437	0.398	0.45	0.205	0.217	0.208	0.241	0.21	0.211	0.206	0.22
8	0.196	0.195	0.194	0.196	0.192	0.196	0.197	0.198	0.45	0.423	0.413	0.413	0.452	0.42	0.418	0.423	0.198	0.209	0.201	0.231	0.203	0.204	0.2	0.212
8.25	0.189	0.188	0.188	0.19	0.185	0.189	0.19	0.191	0.423	0.442	0.423	0.416	0.442	0.409	0.437	0.428	0.191	0.2	0.195	0.223	0.195	0.197	0.191	0.204
8.5	0.18	0.18	0.181	0.182	0.178	0.181	0.182	0.183	0.422	0.481	0.437	0.425	0.456	0.418	0.445	0.439	0.183	0.191	0.187	0.212	0.187	0.188	0.183	0.196
8.75	0.175	0.174	0.175	0.176	0.171	0.176	0.177	0.177	0.442	0.458	0.449	0.446	0.488	0.437	0.457	0.464	0.177	0.185	0.182	0.205	0.182	0.184	0.179	0.189
9	0.168	0.167	0.169	0.169	0.164	0.17	0.169	0.169	0.45	0.47	0.467	0.459	0.499	0.446	0.469	0.474	0.171	0.178	0.175	0.197	0.175	0.177	0.173	0.182
9.25	0.16	0.161	0.163	0.161	0.157	0.164	0.162	0.162	0.464	0.484	0.477	0.47	0.513	0.453	0.486	0.479	0.164	0.171	0.168	0.189	0.169	0.17	0.168	0.174
9.5	0.155	0.156	0.155	0.155	0.152	0.159	0.157	0.157	0.476	0.492	0.485	0.483	0.527	0.465	0.494	0.49	0.159	0.165	0.164	0.182	0.164	0.166	0.164	0.169
9.75	0.15	0.15	0.152	0.149	0.147	0.155	0.152	0.151	0.492	0.5	0.497	0.499	0.538	0.477	0.501	0.498	0.153	0.159	0.158	0.174	0.159	0.16	0.159	0.162
10	0.146	0.147	0.147	0.145	0.143	0.151	0.147	0.147	0.498	0.508	0.506	0.507	0.542	0.481	0.507	0.503	0.148	0.154	0.154	0.169	0.155	0.156	0.155	0.158
