# Supplementary material for: Direct activation of a bacterial innate immune system by a viral capsid protein
Source: Nature. 2022 Nov 16;612(7938):132–40. doi: 10.1038/s41586-022-05444-z (PMC9712102; doi:10.1038/s41586-022-05444-z)
Supplement: Supplementary file 5 — Source Data Fig. 2 [file 41586_2022_5444_MOESM5_ESM.xlsx]

## Sheet: Fig. 2b
PFU/mL	EV			CapRelSJ46			CapRelEbc			Chimera
SECphi27	100000000	100000000	100000000	100000	1000000	1000000	100000000	100000000	100000000	100000000	100000000	100000000
T7	100000000	100000000	100000000	100000000	100000000	100000000	1000	1000	1000	10000000	10000000	10000000
