# Supplementary material for: Direct activation of a bacterial innate immune system by a viral capsid protein
Source: Nature. 2022 Nov 16;612(7938):132–40. doi: 10.1038/s41586-022-05444-z (PMC9712102; doi:10.1038/s41586-022-05444-z)
Supplement: Supplementary file 6 — Source Data Fig. 3 [file 41586_2022_5444_MOESM6_ESM.xlsx]

## Sheet: Fig. 3c
PFU/mL	EV			CapRel-SJ46
control	100000000000	100000000000	100000000000	100000000	1000000000	1000000000
evo1	100000000000	100000000000	100000000000	100000000000	100000000000	100000000000
evo2	100000000000	100000000000	100000000000	100000000000	100000000000	100000000000
evo3	100000000000	100000000000	100000000000	100000000000	100000000000	100000000000
evo4	100000000000	100000000000	100000000000	100000000000	100000000000	100000000000
evo5	100000000000	100000000000	100000000000	100000000000	100000000000	100000000000

## Sheet: Fig. 3g
CFU/mL	glucose			arabinose
CapRelSJ46+Gp57(EV)	100000000	100000000	1000000000	100000000	100000000	100000000
CapRelSJ46+Gp57(WT)	100000000	100000000	100000000	1	10	1
CapRelSJ46+Gp57(L114P)	1000000000	100000000	100000000	1000000000	100000000	1000000000
CapRelSJ46+Gp57(I115F)	1000000000	100000000	100000000	1000000000	100000000	1000000000

## Sheet: Fig. 3h
Time(min)	CapRelSJ46 + Para-EV			CapRelSJ46 + Para-gp57			CapRelSJ46 + Para-gp57-L114P			%incorporation
0	100	100	100	100	100	100	100	100	100
10	110.512	107.38	115.207	20.3538	19.0471	22.1477	110.083	101.922	118.553
20	109.976	109.021	115.128	22.6245	22.8873	25.709	109.064	101.728	118.145
30	109.734	107.769	124.365	21.3262	20.3367	29.3184	102.892	101.44	125.647
40	114.551	107.464	122.781	20.1703	18.4737	27.7752	106.414	98.9276	118.41

## Sheet: Fig.3i
WT SECphi27 phage
Time(min)	EV			CapRelSJ46			%incorporation
0	100	100	100	100	100	100
15	93.06	91.474	75.406	90.5631	94.6253	102.865
30	84.0815	86.5109	99.4303	75.2011	66.1317	87.362
45	80.5469	75.867	93.307	56.8409	53.3095	67.2341
60	71.8824	67.8003	83.6559	47.5643	41.7619	44.0731
SECphi27 Gp57(L114P)
Time(min)	EV			CapRelSJ46			%incorporation
0	100	100	100	100	100	100
15	103.389	80.3	103.864	95.5932	99.9991	90.4471
30	86.1258	85.9018	94.2304	112.17	99.1834	92.065
45	94.8109	85.1307	104.863	89.8457	84.6925	90.6653
60	94.6399	67.7835	93.6462	85.297	78.2176	78.7325
