# Supplementary material for: Direct activation of a bacterial innate immune system by a viral capsid protein
Source: Nature. 2022 Nov 16;612(7938):132–40. doi: 10.1038/s41586-022-05444-z (PMC9712102; doi:10.1038/s41586-022-05444-z)
Supplement: Supplementary file 7 — Source Data Fig. 4 [file 41586_2022_5444_MOESM7_ESM.xlsx]

## Sheet: Fig. 4f
CFU/mL	glucose			arabinose
EV+Gp57	1000000000	1000000000	1000000000	1000000000	1000000000	1000000000
WT+Gp57	100000000	1000000000	100000000	1	1	1
L280Q+Gp57	1000000000	1000000000	1000000000	1000000000	1000000000	1000000000
L280P+Gp57	1000000000	100000000	1000000000	1000000000	100000000	1000000000
L307A+Gp57	1000000000	1000000000	100000000	100000000	100000000	100000000

## Sheet: Fig. 4g
PFU/mL	EV	WT	L280Q	L280P	L307A
SECphi27	10000000000	100000000	10000000000	10000000000	10000000000
	10000000000	100000000	10000000000	10000000000	10000000000
	10000000000	10000000	10000000000	10000000000	10000000000
