# Supplementary material for: Direct activation of a bacterial innate immune system by a viral capsid protein
Source: Nature. 2022 Nov 16;612(7938):132–40. doi: 10.1038/s41586-022-05444-z (PMC9712102; doi:10.1038/s41586-022-05444-z)
Supplement: Supplementary file 8 — Source Data Fig. 5 [file 41586_2022_5444_MOESM8_ESM.xlsx]

## Sheet: Fig. 5a
CFU/mL	glucose			arabinose
CapRelSJ46+EV	1000000000	1000000000	1000000000	1000000000	1000000000	1000000000
CapRelSJ46+Gp57	1000000000	1000000000	1000000000	1	1	1
CapRelSJ46+Bas4Gp8	1000000000	1000000000	1000000000	1000000000	100000000	1000000000
CapRelSJ46+Bas5Gp8	1000000000	100000000	100000000	10	1	1
CapRelSJ46+Bas8Gp8	1000000000	1000000000	1000000000	10	1	1

## Sheet: Fig. 5b
PFU/mL	EV			CapRelSJ46
Bas4	100000000000	100000000000	100000000000	100000000000	100000000000	100000000000
Bas5	100000000000	100000000000	100000000000	10000	100000	1000000
Bas8	10000000000	10000000000	10000000000	1	1	1

## Sheet: Fig. 5c
PFU/mL	EV			CapRelSJ46
WT	10000000000	100000000000	100000000000	1	100	100
F120L	10000000000	100000000000	100000000000	10000000000	100000000000	10000000000
I124F	10000000000	100000000000	10000000000	10000000000	10000000000	1000000000

## Sheet: Fig. 5e
CFU/mL	glucose			arabinose
CapRel+Bas4WT	100000000	100000000	100000000	100000000	100000000	100000000
CapRel+Bas4Y113F	100000000	100000000	100000000	100000	100000	100000
CapRel+Gp57	1000000000	100000000	100000000	1	1	1
CapRel+Gp57F113Y	100000000	100000000	100000000	100000000	100000000	100000000

## Sheet: Fig. 5f
PFU/mL	EV			CapRelSJ46
WT	10000000000	10000000000	10000000000	10000000000	10000000000	10000000000
Gp8(Y113F) Clone1	10000000000	10000000000	10000000000	100000000	1000000000	100000000
Gp8(Y113F) Clone2	10000000000	10000000000	10000000000	100000000	1000000000	100000000
