# Supplementary material for: Direct activation of a bacterial innate immune system by a viral capsid protein
Source: Nature. 2022 Nov 16;612(7938):132–40. doi: 10.1038/s41586-022-05444-z (PMC9712102; doi:10.1038/s41586-022-05444-z)
Supplement: Supplementary file 9 — Source Data Extended Data Fig. 4 [file 41586_2022_5444_MOESM9_ESM.xlsx]

## Sheet: ED Fig.4h
Time(min)	CapRelSJ46 + Para-EV			CapRelSJ46 + Para-gp57			CapRelSJ46 + Para-gp57(L114P)			%incorporation
0	100	100	100	100	100	100	100	100	100
10	92.1968	86.6046	91.5389	80.8135	85.7471	87.4788	83.7826	80.5874	90.8639
20	91.9488	83.1975	89.0779	71.4975	75.202	80.7749	79.4834	76.431	80.7843
30	76.1099	73.6867	76.3491	66.3233	74.9459	61.3206	66.8143	71.7597	76.4676
40	70.2592	62.779	67.7049	65.9595	75.3889	75.5157	57.3198	64.3028	66.2964

## Sheet: ED Fig.4i
%S35 cys+met incorporation
Time(min)	EV			CapRelSJ46 N-term
0	100	100	100	100	100	100
10	126.837	91.7643	85.3343	107.349	105.208	81.5451
20	119.992	106.951	78.7209	21.7216	20.7413	23.9329
30	118.982	96.3539	101.393	19.0307	11.1619	13.7002
40	112.297	99.162	109.13	10.2589	10.4827	15.5246
%uridine incorporation
Time(min)	EV			CapRelSJ46 N-term
0	100	100	100	100	100	100
10	80.6781	84.7574	99.179	87.9486	96.313	88.2189
20	85.0917	83.1774	100.795	80.2948	91.411	90.1255
30	76.5057	78.8044	95.7546	74.9917	84.6156	92.6577
40	71.8464	72.1084	101.4	70.0537	81.6464	93.8198

## Sheet: ED Fig.4j
Time(min)	EV			CapRelSJ46			% incorporation
0	100	100	100	100	100	100
15	147.397	150.728	230.013	135.51	145.347	199.193
30	136.058	178.337	175.717	149.925	157.893	177.707
45	121.056	109.742	125.66	122.016	116.049	120.535
60	103.473	91.7314	100.182	99.8347	99.0407	101.565

## Sheet: ED Fig.4k
%adsorption	T4			SECphi27
EV	84.5333	84.9333	84	12	28	20
CapRelSJ46	87.3333	85.2	89.8667	20	42	20

## Sheet: ED Fig. 4l
time(min)	uninfected			infected			relative band intensity of Gp57 normalized to loading control
0	0.124873	0.103302	0.138239	0.0805523	0.0957932	0.126152
10	0.121012	0.105247	0.115599	0.0829927	0.102818	0.127472
20	0.106182	0.102714	0.11825	0.0965981	0.109337	0.125138
30	0.100837	0.101721	0.111259	0.163489	0.165839	0.200261
40	0.100203	0.103686	0.123401	0.263482	0.279677	0.310103
50	0.0937304	0.0986007	0.117981	0.30826	0.309504	0.352437
